# Supplementary material for: Dynamics of SARS-CoV-2 Mutations in Wastewater Provide Insights into the Circulation of Virus Variants in the Population
Source: Int J Mol Sci. 2025 May 1;26(9):4324. doi: 10.3390/ijms26094324 (PMC12072199; doi:10.3390/ijms26094324)
Supplement: Supplementary file 1 [file ijms-26-04324-s001.zip]

Archive with 1 entries (1 files):
- ijms-3557624-supplementary.pdf
